# Supplementary material for: miR-30c-5p Gain and Loss of Function Modulate Sciatic Nerve Injury-Induced Nucleolar Stress Response in Dorsal Root Ganglia Neurons
Source: Int J Mol Sci. 2024 Oct 24;25(21):11427. doi: 10.3390/ijms252111427 (PMC11547303; doi:10.3390/ijms252111427)
Supplement: Supplementary file 1 [file ijms-25-11427-s001.zip]

Archive with 1 entries (1 files):
- ijms-3238743-supplementary.pdf
